# Supplementary material for: Kombucha-Mediated Fermentation Enhances Antioxidant, Anti-Inflammatory, Anti-Ageing and Antimicrobial Properties of Fruit Tree Leaf Agro-Waste Extracts from Malus domestica, Prunus armeniaca and Prunus cerasus
Source: Int J Mol Sci. 2026 Jun 12;27(12):5328. doi: 10.3390/ijms27125328 (PMC13299957; doi:10.3390/ijms27125328)
Supplement: Supplementary file 1 [file ijms-27-05328-s001.zip]

Archive with 1 entries (1 files):
- ijms-4337558-supplementary.pdf
